# Supplementary material for: Experimental reconstitution of chronic ER stress in the liver reveals feedback suppression of BiP mRNA expression
Source: eLife. 2016 Dec 10;5:e20390. doi: 10.7554/eLife.20390 (PMC5179193; doi:10.7554/eLife.20390)
Supplement: Figure 1—source data 1. — DOI: http://dx.doi.org/10.7554/eLife.20390.004 [file elife-20390-fig1-data1.xlsx]

## Sheet: Sheet1
	Veh	Veh	Veh	0.01	0.01	0.1	0.1	0.1	1.0	1.0	1.0
Animal #	846	848	854	850	856	852	853	858	49	50	859
Gapdh	22.4565	20.3992	20.3369	20.8843	20.994	20.8412	21.0982	21.3409	21.1706	21.3981	21.9473
Hprt	27.6285	24.8324	24.525	25.1615	25.3911	24.6642	24.8253	26.4691	25.991	26.0961	27.2921
BiP	25.9222	23.5798	23.456	22.2036	22.2033	19.3889	19.5269	20.117	20.301	20.3088	20.7394
Chop	29.9676	29.4568	29.3252	25.2084	24.3939	20.2289	20.4327	21.4266	21.5807	21.4897	22.387
BiP	0.879655	0.964032	1.02503	-0.819283	-0.989243	-3.36375	-3.43485	-3.788	-3.27982	-3.43835	-3.8803
Chop	4.92504	6.84101	6.89424	2.18549	1.20133	-2.5238	-2.52905	-2.4784	-2.00016	-2.25745	-2.23274
	0.543498	0.512622	0.491398	1.76453	1.98514	10.2941	10.8141	13.8135	9.71234	10.8405	14.7261
	0.0329166	0.00872268	0.00840672	0.219837	0.434875	5.75094	5.77193	5.57279	4.00044	4.78147	4.70026
	1.05362	0.993763	0.952619	3.42069	3.84837	19.956	20.9642	26.7786	18.8282	21.0152	28.5477
	1.97318	0.52288	0.503939	13.1781	26.0685	344.739	345.997	334.06	239.805	286.624	281.756
	NT	0.01 mg/kg	0.1 mg/kg	1 mg/kg		SEMs
Bip	1	3.63453	22.5663	22.797		0.0293221	0.213841	2.12618	2.94384
Chop	1	19.6233	341.599	269.395		0.486621	6.44518	3.78688	14.8616
