# Supplementary material for: Experimental reconstitution of chronic ER stress in the liver reveals feedback suppression of BiP mRNA expression
Source: eLife. 2016 Dec 10;5:e20390. doi: 10.7554/eLife.20390 (PMC5179193; doi:10.7554/eLife.20390)
Supplement: Figure 2—source data 1. — DOI: http://dx.doi.org/10.7554/eLife.20390.006 [file elife-20390-fig2-data1.xlsx]

## Sheet: Figure 2A
		Gapdh	Hprt	BiP	Chop
veh	10	21.256	25.4311	23.4753	29.1058
veh	832	21.0035	25.2244	23.5242	30.1883
1d	869	20.4191	25.3149	24.0156	28.0007
1d	15	20.3443	24.684	23.2176	29.3879
3d	840	21.4673	25.8165	24.668	30.0626
3d	841	21.4835	25.5345	24.9925	30.444
3d	870	21.0876	25.1019	24.2727	28.3086
5d	837	21.5019	25.1793	24.8106	29.4243
5d	838	21.446	25.5618	25.2972	29.9764
18d	56	21.6811	25.4469	25.7039	29.943
18d	57	22.3025	25.995	25.1558	30.012
18d	62	21.3032	25.3407	26.0966	30.4062
				0.131808	5.76228
				0.410262	7.07436
				1.14857	5.13365
				0.703509	6.87374
				1.02606	6.42068
				1.48351	6.93503
				1.17791	5.21381
				1.47002	6.08368
				1.79335	6.47253
				2.13992	6.379
				1.00702	5.86328
				2.77469	7.08429
				0.912687	0.0184239
				0.752487	0.00742003
				0.451073	0.0284851
				0.614077	0.00852702
				0.49105	0.011673
				0.357619	0.00817235
				0.441992	0.0269455
				0.360977	0.0147445
				0.288501	0.011261
				0.226893	0.0120152
				0.497573	0.0171781
				0.146129	0.00736914
				1.09621	1.42578
				0.903794	0.574219
				0.541773	2.2044
				0.737553	0.659886
				0.589788	0.903344
				0.429528	0.632439
				0.530866	2.08525
				0.43356	1.14104
				0.346511	0.871459
				0.272515	0.929828
				0.597623	1.32938
				0.175512	0.570281
				BiP	Chop
			veh	1	1
			1d	0.639663	1.43214
			3d	0.516727	1.20701
			5d	0.390036	1.00625
			18d	0.34855	0.943162
			sems	0.0962064	0.425781
				0.0978901	0.772255
				0.0468002	0.446029
				0.0435246	0.134792
				0.127646	0.219233

## Sheet: Figure 2B
	NT	NT	1d	1d	1d	3d	3d	3d	5d	5d	18d	18d	18d
Gapdh	21.4736	21.0927	20.7892	20.3099	20.4667	21.5309	22.1023	21.1964	21.684	21.5371	21.6201	22.0412	20.781
Hprt	26.2219	25.6687	25.9177	26.0119	25.1371	25.623	26.6183	25.1537	25.5398	26.0269	25.7357	25.6301	25.11
Bip	23.0503	23.0941	23.4709	23.3718	22.4006	24.018	24.9581	23.6998	24.1667	24.7755	25.0582	24.1996	24.5493
Bip alt	23.6287	23.581	24.0177	23.8462	23.1179	24.4633	25.7136	24.5695	24.7069	25.3545	25.5269	24.811	25.0868
	0.194783	-0.186167	-0.489694	-0.968915	-0.812191	0.25207	0.823443	-0.0825105	0.405119	0.258283	0.341279	0.762325	-0.497825
	0.499243	-0.0540151	0.195022	0.289187	-0.585542	-0.0997236	0.895616	-0.568933	-0.18288	0.304203	0.0130357	-0.0925577	-0.612655
	-0.858365	-0.814594	-0.43781	-0.536855	-1.50807	0.109337	1.04943	-0.20893	0.258049	0.866865	1.14947	0.290893	0.640576
	-0.86544	-0.913163	-0.476458	-0.647921	-1.37622	-0.0308573	1.21941	0.0753514	0.212792	0.860359	1.03273	0.31681	0.592607
	-0.678804	-0.38029	-0.316416	-0.413021	-0.461262	0.10453	0.0769061	0.180001	0.220465	0.281331	0.568218	0.191725	0.626616
	-0.685879	-0.478858	-0.355064	-0.524087	-0.329416	-0.0356641	0.246892	0.464283	0.175208	0.274825	0.451473	0.217642	0.578647
	1.60081	1.3016	1.24523	1.33147	1.37675	0.930108	0.948089	0.882702	0.858289	0.822831	0.674449	0.875558	0.647694
	1.60868	1.39364	1.27904	1.43802	1.2565	1.02503	0.84271	0.724831	0.88564	0.826551	0.731296	0.85997	0.669592
	1.10309	0.89691	0.858067	0.917492	0.94869	0.64092	0.65331	0.608254	0.591431	0.566998	0.464751	0.603331	0.446314
	1.07163	0.928375	0.852035	0.957941	0.837021	0.682824	0.561372	0.482847	0.58997	0.550607	0.487154	0.57287	0.446049
	NT	1d	3d	5d	18d
Bip alt	1	0.882332	0.575681	0.570289	0.502024		0.0716251	0.0380517	0.05817	0.0196813	0.0373573

## Sheet: Figure 2C
Exp1	BTF3	Ppia	Wars	Chop	Gadd34	Edem1			BTF3	Ppia	Bip	Grp94	Erp72	Erdj3	Uggt1	Herpud1
V1	23.1831	21.0098	31.0526	27.9689	28.1233	25.5393		V1	23.2598	20.8689	23.3534	22.5593	23.4586	25.2815	26.3105	22.8732
V2	23.2828	21.0765	31.1303	27.9284	28.2489	25.5326		V2	23.4695	21.0407	23.2854	22.6188	23.1988	25.3987	26.2361	22.3782
V3	22.9128	20.4443	31.1162	27.7928	28.5319	24.9601		V3	22.9435	20.5065	22.7614	22.0427	22.7637	24.9112	25.9573	21.7523
V4	23.3949	20.9325	31.685	28.3361	29.1505	25.1516		V4	23.2502	21.0214	22.7366	22.1331	22.9704	24.9897	25.9059	22.3612
Ch1	22.5722	20.5272	31.5194	27.9352	28.1468	24.8394		Ch1	22.4954	20.5511	24.4531	22.5981	22.846	25.026	26.1945	22.838
Ch2	22.4704	20.4954	31.0763	27.8469	28.9418	24.6172		Ch2	22.5554	20.7192	23.7571	22.1393	22.3551	24.2006	25.667	22.6641
Ch3	23.1683	21.0061	31.0652	27.6544	27.916	25.2628		Ch3	23.2113	21.1316	24.8975	22.9867	23.0982	25.3382	26.306	23.6252
Ch4	23.125	21.0088	31.2479	28.1284	28.4898	24.8818		Ch4	23.1191	20.9716	24.1775	22.7148	22.8502	24.6115	26.0816	23.1793
Exp2	BTF3	Ppia	Wars	Chop	Gadd34	Edem1			BTF3	Ppia	Bip	Grp94	Erp72	Erdj3	Uggt1	Herpud1
V1	23.7456	21.613	31.7553	28.672	29.6697	26.1432		V1	23.5634	21.3074	23.0226	22.3876	23.4319	24.8071	26.392	22.2532
V2	23.0605	20.8215	31.4983	27.794	29.2223	25.0225		V2	22.9074	20.6133	21.4512	21.5996	22.3844	24.0271	25.3065	21.4727
V3	23.226	21.3945	31.2463	28.1127	29.9912	25.3921		V3	23.1287	21.1572	23.0586	22.3426	23.2163	25.1076	26.3334	22.253
V4	23.2747	21.2855	32.0037	28.1011	29.0765	25.1916		V4	23.056	21.0138	22.9729	22.3612	23.1643	25.6485	26.1169	21.5334
Ch1	22.3638	20.2751	30.9657	27.6292	28.8126	24.3953		Ch1	22.2488	20.1177	23.2868	22.1881	22.4809	24.1563	25.3546	21.508
Ch2	22.7712	20.6431	30.8903	27.5809	28.4468	24.5156		Ch2	22.3605	20.5657	23.5153	22.0009	22.5622	24.3007	25.581	21.3972
Ch3	22.2939	20.2611	31.4113	27.376	28.2902	24.089		Ch3	22.0915	20.0112	23.0542	21.5863	22.1688	23.6811	25.2205	21.3234
Ch4	22.977	20.7427	31.6296	28.1727	28.9445	24.9327		Ch4	22.4895	20.3928	23.7306	22.5667	23.0549	24.695	26.0407	21.9053
			8.95617	5.87248	6.02689	3.44288					1.28902	0.494921	1.39421	3.21711	4.24612	0.808786
			8.95065	5.74879	6.06927	3.35297					1.03026	0.363683	0.943671	3.14363	3.98095	0.12304
			9.43764	6.11423	6.85337	3.28152					1.03634	0.317712	1.03863	3.18621	4.23226	0.0273135
			9.52127	6.17241	6.98679	2.98787					0.600819	-0.00266983	0.834619	2.85392	3.7701	0.225375
			9.96976	6.38548	6.59706	3.28976					2.92983	1.07488	1.32283	3.5028	4.67128	1.31482
			9.59341	6.364	7.4589	3.1343					2.11982	0.501986	0.717764	2.56328	4.02969	1.02677
			8.97805	5.56722	5.82881	3.17564					2.72602	0.815174	0.926753	3.16671	4.13453	1.45372
			9.18097	6.06149	6.4229	2.81489					2.1321	0.669416	0.804853	2.56617	4.03625	1.13393
			9.07599	5.99271	6.99043	3.46391					0.587187	-0.0478013	0.996482	2.3717	3.95654	-0.182209
			9.55732	5.85299	7.28132	3.0815					-0.309167	-0.160754	0.62403	2.26678	3.54618	-0.28769
			8.93609	5.80245	7.68094	3.08181					0.91563	0.199609	1.07337	2.96468	4.19042	0.110042
			9.72358	5.82106	6.7964	2.91151					0.937934	0.326266	1.12938	3.61352	4.08199	-0.501513
			9.64629	6.30979	7.49318	3.07585					2.1035	1.00485	1.29769	2.97304	4.17138	0.324743
			9.18313	5.87374	6.73964	2.80846					2.05223	0.537842	1.09906	2.83762	4.11787	-0.0658754
			10.1338	6.09847	7.01268	2.81147					2.00293	0.535016	1.11753	2.62979	4.16922	0.272112
			9.76973	6.31282	7.08465	3.07288					2.28939	1.12552	1.61373	3.25385	4.59958	0.464161
			0.00201338	0.017069	0.0153365	0.0919584					0.409229	0.7096	0.380454	0.107536	0.0526976	0.570862
			0.00202109	0.0185969	0.0148925	0.0978711					0.489622	0.777178	0.519908	0.113155	0.0633309	0.918251
			0.00144207	0.0144356	0.00864829	0.102841					0.487562	0.802341	0.486788	0.109864	0.0532062	0.981246
			0.00136086	0.0138649	0.00788439	0.126056					0.65938	1.00185	0.560731	0.13832	0.0732972	0.855372
			0.00099725	0.0119613	0.0103297	0.102255					0.13123	0.474709	0.399751	0.0882169	0.0392469	0.401975
			0.00129448	0.0121408	0.00568391	0.113889					0.230076	0.706134	0.608039	0.16919	0.0612267	0.490809
			0.00198306	0.0210911	0.0175935	0.110672					0.151142	0.56834	0.526041	0.111359	0.0569353	0.365079
			0.00172288	0.014973	0.0116551	0.142113					0.228125	0.628761	0.57242	0.168852	0.060949	0.455672
			0.00185291	0.0157042	0.0078645	0.090627					0.665639	1.03369	0.501221	0.193217	0.0644114	1.13462
			0.00132727	0.0173011	0.00642844	0.118135					1.23899	1.11787	0.648856	0.207793	0.0856041	1.22068
			0.0020416	0.0179179	0.00487313	0.118109					0.530112	0.870786	0.475208	0.128098	0.054772	0.926561
			0.0011828	0.0176883	0.00899664	0.132907					0.52198	0.797598	0.457111	0.0816998	0.0590471	1.4157
			0.00124789	0.0126056	0.00555044	0.118598					0.232693	0.498322	0.406778	0.127358	0.0554995	0.798441
			0.00172029	0.017054	0.00935765	0.142748					0.241111	0.688801	0.466821	0.139892	0.0575966	1.04672
			0.000890069	0.0145941	0.00774415	0.14245					0.249494	0.690151	0.460882	0.161568	0.0555825	0.828106
			0.00114556	0.0125791	0.00736728	0.118842					0.204562	0.458337	0.326753	0.104832	0.0412465	0.724893
			1.17786	1.06737	1.31188	0.87846					0.800138	0.862481	0.781266	0.917394	0.869124	0.6866
			1.18237	1.16292	1.27391	0.934942					0.957325	0.944618	1.06764	0.965331	1.0445	1.10442
			0.843639	0.902696	0.739776	0.982415					0.953297	0.975203	0.999627	0.937256	0.877512	1.18019
			0.796125	0.867014	0.674432	1.20418					1.28924	1.2177	1.15147	1.18002	1.20887	1.02879
			0.58341	0.747976	0.883601	0.976822					0.256585	0.576984	0.820894	0.752584	0.647287	0.483472
			0.757297	0.759196	0.486203	1.08796					0.449853	0.858268	1.24862	1.44337	1.00979	0.590317
			1.16013	1.31889	1.50495	1.05723					0.295518	0.690787	1.08023	0.950009	0.939016	0.439097
			1.00791	0.936304	0.996977	1.35757					0.446037	0.764225	1.17547	1.44049	1.00521	0.548057
			1.15724	0.91554	1.11701	0.788441					0.900509	1.08241	0.962777	1.26532	0.976542	0.966135
			0.82895	1.00864	0.913043	1.02775					1.67617	1.17056	1.24636	1.36077	1.29784	1.03942
			1.27509	1.0446	0.692139	1.02753					0.717162	0.911831	0.91281	0.838875	0.8304	0.788972
			0.738723	1.03122	1.27781	1.15627					0.70616	0.835194	0.878048	0.535028	0.895214	1.20547
			0.779373	0.734899	0.788339	1.03178					0.314798	0.52181	0.781365	0.834029	0.841428	0.679877
			1.07441	0.994237	1.32908	1.24188					0.326187	0.721268	0.896699	0.916109	0.873222	0.891288
			0.555895	0.850826	1.09992	1.23929					0.337527	0.722682	0.885293	1.05806	0.842688	0.705137
			0.715462	0.733354	1.04639	1.03391					0.276741	0.479941	0.627648	0.686511	0.625339	0.61725
			Wars	Chop	Gadd34	Edem1					Bip	Grp94	Erp72	Erdj3	Uggt1	Herpud1
		NT	1	1	1	1					1	1	1	1	1	1
		5d	0.829236	0.88446	1.01693	1.12831					0.337906	0.666996	0.939528	1.01014	0.847998	0.619312
		SEMs	0.0766287	0.0349505	0.0981269	0.0484974					0.116577	0.0501434	0.0534385	0.0932627	0.0607605	0.0643473
			0.0798746	0.0712287	0.11144	0.0473655					0.0257207	0.0456738	0.0746585	0.10262	0.0517113	0.0503305
			Bip	Herpud1	Grp94	Wars	Chop	Uggt1	Gadd34	Erp72	Edem1	Erdj3
		NT	1	1	1	1	1	1	1	1	1	1
		5d	0.337906	0.619312	0.666996	0.829236	0.88446	0.847998	1.01693	0.939528	1.12831	1.01014
			0.116577	0.0643473	0.0501434	0.0766287	0.0349505	0.0607605	0.0981269	0.0534385	0.0484974	0.0932627
			0.0257207	0.0503305	0.0456738	0.0798746	0.0712287	0.0517113	0.11144	0.0746585	0.0473655	0.10262

## Sheet: Figure 2D
	Gapdh	Hprt	Bip	Clebpa	Srebp1	Ppara	Pgc1a
93	21.7581	25.5648	25.1402	26.0692	25.7082	27.747	33.6235
100	20.9977	25.1537	24.9115	25.472	25.5791	27.0115	33.0786
98	21.8136	25.9232	25.3021	26.1821	26.8353	27.2083	32.6314
99	21.3308	25.5807	24.4525	25.6951	25.4066	26.2854	31.7041
138	21.3776	25.346	25.5394	25.9158	26.1769	26.571	33.2403
139	20.9528	25.312	25.5241	25.9879	25.3109	26.3106	31.4195
136	22.0512	26.4427	26.1671	26.5632	26.3812	26.6765	31.9947
137	22.1021	25.5354	25.5983	25.8252	25.4441	26.319	32.0656
			1.47878	2.4078	2.04673	4.08557	9.96203
			1.83587	2.39634	2.50348	3.93588	10.003
			1.43375	2.31368	2.96692	3.33994	8.76306
			0.996718	2.23933	1.95082	2.82967	8.24841
			2.17759	2.55401	2.81511	3.20923	9.87858
			2.39172	2.85544	2.17845	3.1782	8.28704
			1.92014	2.31626	2.1342	2.42957	7.74772
			1.77956	2.0064	1.62529	2.50018	8.24679
			0.358792	0.188444	0.242032	0.0589006	0.00100261
			0.280123	0.189946	0.176351	0.0653405	0.000974562
			0.370169	0.201146	0.127899	0.0987596	0.00230173
			0.501139	0.211784	0.25867	0.140664	0.00328838
			0.221045	0.170281	0.142091	0.108125	0.00106231
			0.190555	0.138174	0.220913	0.110476	0.00320148
			0.264229	0.200787	0.227794	0.185621	0.00465269
			0.291273	0.248894	0.324146	0.176755	0.00329207
			0.950302	0.952553	1.20271	0.647856	0.52997
			0.741938	0.960147	0.876329	0.718689	0.515145
			0.980435	1.01676	0.635563	1.08627	1.21668
			1.32732	1.07054	1.28539	1.54718	1.73821
			0.585465	0.860742	0.706086	1.18928	0.561529
			0.504708	0.698448	1.09777	1.21514	1.69228
			0.699841	1.01495	1.13196	2.04167	2.45937
			0.771471	1.25812	1.61076	1.94415	1.74016
			Bip	Clebpa	Srebp1	Ppara	Pgc1a
		veh	1	1	1	1	1
		7d	0.640371	0.958065	1.13664	1.59756	1.61333
			0.121309	0.0275314	0.150181	0.206154	0.29551
			0.0592614	0.119073	0.185225	0.229183	0.392045
