# Supplementary material for: Experimental reconstitution of chronic ER stress in the liver reveals feedback suppression of BiP mRNA expression
Source: eLife. 2016 Dec 10;5:e20390. doi: 10.7554/eLife.20390 (PMC5179193; doi:10.7554/eLife.20390)
Supplement: Figure 3—source data 1. — DOI: http://dx.doi.org/10.7554/eLife.20390.008 [file elife-20390-fig3-data1.xlsx]

## Sheet: Figure 3B
		NT			D1-8h			D5
		536/679	Bip Pro	ctrl	536/679	Bip Pro	ctrl	536/679	Bip Pro	ctrl
Atf6 Ab	1	36.016			28.8842	30.0837	32.2205	34.0411	34.3649	31.4868
	2	31.1485	32.1808	31.4629	28.1812	29.4946	30.5259	33.5297	34.3446	31.5099
	3	31.9047	33.3466	30.9519	27.6149	28.6552	31.1126	31.9247	35.0723	31.3075
	4	32.4774	35.2391	32.8637	28.8444	29.8638	31.2075	35.5454	33.6605	32.6927
IgG	1	35.7429	40	32.228	31.7826	34.5857	31.3018	33.1861	34.2025	32.0115		For IgG, samples that did not amplify <40 cycles were given a value of 40 (which overestimates recovery from IgG)
	2	31.5023	40	31.4757	31.9447	33.6958	30.0099	40	40	40
	3	31.4696	35.4407	33.8677	31.5036	34.2659	34.0069	33.1322	34.6422	40
	4	34.211	34.0014	31.5442	32.2573	40	33.3937	32.023	40	33.6928
Input	1	28.876	27.8396	27.9748	28.4893	27.0642	27.1115	26.0807	26.5991	24.7366
	2	27.1213	25.7839	25.7726	25.4935	25.9639	23.6786	26.9132	26.2656	26.2597
	3	25.3358	29.6979	24.4711	24.557	26.095	24.088	24.3531	28.7168	22.2709
	4	25.5708	27.4673	24.4867	26.1717	29.5208	24.1124	25.7843	30.5535	24.5962
		Log10(2)	3.32193
Adj. Input		25.5541	24.5176	24.6528	25.1673	23.7423	23.7895	22.7587	23.2772	21.4147
		23.7993	22.462	22.4507	22.1716	22.642	20.3567	23.5912	22.9437	22.9377
		22.0139	26.376	21.1492	21.235	22.7731	20.7661	21.0312	25.3949	18.949
		22.2488	24.1454	21.1648	22.8498	26.1989	20.7905	22.4624	27.2316	21.2743
		-10.4618			-3.71681	-6.34139	-8.43093	-11.2824	-11.0877	-10.0722
		-7.3492	-9.71883	-9.01223	-6.00958	-6.85253	-10.1692	-9.93845	-11.4009	-8.57217
		-9.8908	-6.97066	-9.80274	-6.37987	-5.88212	-10.3466	-10.8936	-9.67735	-12.3585
		-10.2285	-11.0937	-11.699	-5.99461	-3.66495	-10.4171	-13.0829	-6.42886	-11.4184
% Input	1	0.0709038			7.60553	1.23325	0.289758	0.0401489	0.0459481	0.0928925
	2	0.613297	0.11867	0.193663	1.55216	0.86533	0.0868477	0.101913	0.0369808	0.262737
	3	0.105335	0.797303	0.111964	1.20079	1.69553	0.0768021	0.0525657	0.122131	0.0190419
	4	0.0833502	0.0457576	0.0300789	1.56835	7.88391	0.0731395	0.011525	1.1607	0.0365368
	1	0.0856756	0.00218446	0.524367	1.01999	0.0544271	0.547744	0.07262	0.0514217	0.0645718
	2	0.479934	0.000525451	0.191959	0.114287	0.0470411	0.124187	0.0011494	0.000733731	0.00073071
	3	0.142412	0.186746	0.0148369	0.0810681	0.0346976	0.0103304	0.0227621	0.164548	4.60261e-05
	4	0.025063	0.107909	0.0750736	0.147252	0.00700552	0.0160708	0.132432	0.0143327	0.0182662
			536/679	-215 to +0	control		536/679	-215 to +0	control
		Veh A6	0.218222	0.320577	0.111902		0.131884	0.239291	0.0472227
		8h T A6	2.98171	2.9195	0.131637		1.5436	1.66349	0.0527867
		120h T A6	0.0515382	0.34144	0.102802		0.0188623	0.273754	0.0555908
		Veh IgG	0.183271	0.0743413	0.201559		0.101748	0.0451082	0.113711
		8h T IgG	0.34065	0.0357928	0.174583		0.22685	0.010423	0.127114
		120h T IgG	0.0572408	0.057759	0.0209037		0.0291908	0.0371727	0.0151543

## Sheet: Figure 3C
		Veh		D1-8h		D5
		Bip Pro	Bip Int6	Bip Pro	Bip Int6	Bip Pro	Bip Int6
PolII	1	27.8778	29.8587	29.4167	27.3768	29.9675	31.2705
	2	28.1191	30.1044	28.5917	26.9967	29.4543	31.805
	3	28.4894	29.3594	27.4113	25.6798	30.1729	34.0192
	4	29.3119	30.3182	28.0076	26.3685	30.1569	31.293
IgG	1	40	40	34.5857	33.5368	34.2025	32.882
	2	40	32.8781	33.6958	30.9901	40	40
	3	35.4407	32.0109	34.2659	31.3922	34.6422	33.2785
	4	34.0014	35.2118	40	32.2844	40	35.7644
Input	1	27.8396	30.4193	27.0642	28.4903	26.5991	26.194
	2	25.7839	27.6864	25.9639	25.1019	26.2656	28.2628
	3	29.6979	25.3851	26.095	24.2892	28.7168	24.625
	4	27.4673	26.0549	29.5208	25.8611	30.5535	26.6993
		3.32193
Adj. Input		24.5176	27.0974	23.7423	25.1684	23.2772	22.8721
		22.462	24.3645	22.642	21.78	22.9437	24.9409
		26.376	22.0632	22.7731	20.9672	25.3949	21.3031
		24.1454	22.733	26.1989	22.5392	27.2316	23.3774
		-3.36019	-2.76132	-5.67441	-2.20843	-6.69031	-8.39843
		-5.65708	-5.73999	-5.94972	-5.21671	-6.51062	-6.86412
		-2.11343	-7.29623	-4.63826	-4.71257	-4.77802	-12.7162
		-5.16645	-7.58515	-1.80877	-3.82932	-2.92526	-7.91562
% Input	1	9.73826	14.7489	1.95809	21.6369	0.968316	0.296362
	2	1.98175	1.87108	1.61792	2.68914	1.09675	0.85841
	3	23.1097	0.636234	4.01556	3.81394	3.64479	0.014861
	4	2.78447	0.520765	28.5434	7.03495	13.1646	0.414153
	1	0.00218446	0.0130598	0.0544271	0.302596	0.0514217	0.0969906
	2	0.000525451	0.273616	0.0470411	0.168833	0.000733731	0.0029293
	3	0.186746	0.101261	0.0346976	0.07274	0.164548	0.0248341
	4	0.107909	0.017519	0.00700552	0.116523	0.0143327	0.0186704
			-215 to +0	+2727 to +2906	-215 to +0	+2727 to +2906
		Veh Pol2	9.40355	4.44423	4.88933	3.44844
		8h T Pol2	9.03375	8.79374	6.52475	4.37898
		120h T Pol2	4.71862	0.395946	2.882	0.175439
		Veh IgG	0.0743413	0.101364	0.0451082	0.060895
		8h T IgG	0.0357928	0.165173	0.010423	0.0498408
		120h T IgG	0.057759	0.0358561	0.0371727	0.0208934

## Sheet: Figure 3D
	wt v				ko v				wt tm			ko tm
	837	865	897	899	852	854	906	908	868	896	898	850	851	853	905	907
Gapdh	21.8706	22.7685	21.7283	22.4392	22.3585	22.2816	22.4995	22.3912	22.3369	22.0032	22.6257	21.9655	22.215	21.2804	23.3546	22.961
HPRT	27.233	27.455	26.8056	27.4295	27.7085	27.3256	26.9984	26.906	27.4979	26.4502	26.9812	25.7343	26.3664	26.0149	27.4041	27.0094
Bip	24.4913	25.2661	24.5657	23.8717	25.6822	25.7346	25.0322	25.494	26.0764	25.4314	26.1554	24.5832	25.4773	24.7211	26.3422	26.0177
Bip alt	25.1229	26.2008	25.4561	24.878	26.7072	26.7553	26.0087	26.4626	27.1036	26.848	27.1166	25.6506	26.8853	25.752	27.2222	27.3086
	-0.446875	0.450982	-0.589128	0.121701	0.0409871	-0.035863	0.182021	0.0736793	0.0194561	-0.31427	0.30821	-0.351999	-0.102439	-1.03711	1.03711	0.643538
	0.27554	0.497519	-0.151898	0.472004	0.750958	0.368107	0.0409443	-0.0514775	0.540351	-0.507287	0.0236702	-1.22317	-0.591079	-0.942611	0.446579	0.0518512
	-0.817638	-0.0427816	-0.743177	-1.43718	0.373329	0.425685	-0.2767	0.185104	0.767521	0.122443	0.846514	-0.725747	0.168401	-0.587772	1.03325	0.708752
	-1.2195	-0.141579	-0.886281	-1.46438	0.364749	0.412851	-0.333708	0.120198	0.761218	0.505569	0.774224	-0.691793	0.542898	-0.590405	0.879784	0.966153
Bip	-0.731971	-0.517032	-0.372663	-1.73404	-0.0226429	0.259563	-0.388183	0.174003	0.487617	0.533221	0.680573	0.0618376	0.515161	0.40209	0.291403	0.361058
Bip alt	-1.13383	-0.61583	-0.515768	-1.76123	-0.0312235	0.246729	-0.445191	0.109097	0.481315	0.916347	0.608284	0.0957923	0.889657	0.399456	0.137937	0.618459
	1.66091	1.43101	1.29474	3.32657	1.01582	0.835341	1.30874	0.88638	0.713202	0.69101	0.623917	0.958043	0.699715	0.756761	0.817107	0.778594
	2.19441	1.53244	1.42976	3.38987	1.02188	0.842805	1.36149	0.927168	0.716325	0.529849	0.655977	0.935758	0.539742	0.758144	0.908818	0.651366
	wt v				ko v				wt tm			ko tm
	837	865	897	899	852	854	906	908	868	896	898	850	851	853	905	907
Bip	0.861329	0.742106	0.671439	1.72513	0.526793	0.433199	0.678701	0.459668	0.369859	0.358351	0.323557	0.496831	0.362865	0.392449	0.423743	0.403771
Bip alt	1.02705	0.717227	0.669168	1.58656	0.478269	0.394458	0.637219	0.433942	0.335261	0.247985	0.307016	0.437962	0.252615	0.354834	0.425353	0.304859
	wt v	ko v	wt tm	ko tm		sems
Bip	1	0.52459	0.350589	0.415932		0.244864	0.0550169	0.0139183	0.0224958
Bip alt	1	0.485972	0.296754	0.355125		0.210988	0.0532425	0.0257116	0.0352343
