# Supplementary material for: Experimental reconstitution of chronic ER stress in the liver reveals feedback suppression of BiP mRNA expression
Source: eLife. 2016 Dec 10;5:e20390. doi: 10.7554/eLife.20390 (PMC5179193; doi:10.7554/eLife.20390)
Supplement: Figure 4—source data 1. — DOI: http://dx.doi.org/10.7554/eLife.20390.010 [file elife-20390-fig4-data1.xlsx]

## Sheet: Figure 4D
	BTF3	Ppia	Bip		BTF3	Ppia	Bip
Veh 1	23.7849	21.7325	22.018		0.85352	0.741826	1.87525		1.07758		0.473824		0.991648	NT	1
Veh 2	23.5237	21.4113	21.3131		0.592318	0.420664	1.17038		0.663891		0.631174		1.32096	1d 8h	13.2991
Veh 3	23.2048	21.0036	21.2928		0.273408	0.0129745	1.15014		1.00694		0.497599		1.04141	1d 14h	7.67902
Veh 4	23.3396	20.9376	22.0162		0.408165	-0.0530633	1.87346		1.69591		0.30866		0.645984	1d 24h	0.669824
1d 8h 1	22.9234	21.1058	17.3518		-0.00799357	0.115092	-2.79095		-2.8445		7.18255		15.0321	5d 8h	10.1805
1d 8h 2	22.3879	20.8495	16.9513		-0.543529	-0.141204	-3.19143		-2.84907		7.20534		15.0798	5d 14h	2.906
1d 8h 3	23.0597	21.1126	18.0427		0.128339	0.121964	-2.09998		-2.22513		4.67552		9.78524	5d 24h	0.189529
1d 14h 1	23.0794	21.0369	18.9725		0.148009	0.0461847	-1.17017		-1.26727		2.40705		5.03764
1d 14h 2	23.1481	21.1063	18.5437		0.216682	0.115603	-1.59904		-1.76519		3.39918		7.11403		0.138482
1d 14h 3	22.3482	20.8123	18.0372		-0.583184	-0.178376	-2.10547		-1.72469		3.3051		6.91712		1.75696
1d 14h 4	23.7972	21.2331	18.2204		0.865851	0.242467	-1.92229		-2.47645		5.56525		11.6473		1.40309
1d 24h 1	22.724	20.439	22.0845		-0.20737	-0.551665	1.94179		2.32131		0.200086		0.418752		0.188779
1d 24h 2	22.591	20.4595	21.6944		-0.340417	-0.531211	1.55167		1.98748		0.252178		0.527775		1.18505
1d 24h 3	23.4263	21.2191	21.269		0.49487	0.228476	1.1263		0.764626		0.588606		1.23187		0.437108
1d 24h 4	23.537	21.3691	22.6976		0.605571	0.378444	2.5549		2.06289		0.239336		0.500897		0.00845484
5d 8h 1	22.4581	20.4373	17.3355		-0.473275	-0.553329	-2.80725		-2.29395		4.90398		10.2634
5d 8h 2	22.4052	20.6815	17.3095		-0.526183	-0.309147	-2.83323		-2.41557		5.3353		11.1661
5d 8h 3	22.5691	20.7352	18.1169		-0.362267	-0.255462	-2.02582		-1.71696		3.28742		6.88013
5d 8h 4	23.5805	21.9898	18.3986		0.649086	0.999139	-1.74412		-2.56824		5.93084		12.4124
5d 14h 1	22.1767	20.608	18.8341		-0.75473	-0.382662	-1.30858		-0.739881		1.67004		3.49516
5d 14h 2	22.6804	21.0476	19.4463		-0.251032	0.0568974	-0.696411		-0.599344		1.51503		3.17075
5d 14h 3	22.8334	21.0674	20.1604		-0.0980407	0.0767137	0.0177269		0.0283904		0.980514		2.05208
5d 24h 1	22.7107	20.8556	23.5588		-0.220671	-0.135107	3.41611		3.594		0.0828128		0.173316
5d 24h 2	23.1772	21.2562	23.9633		0.245763	0.265478	3.82062		3.565		0.0844943		0.176835
5d 24h 3	22.5068	20.6339	23.1311		-0.424559	-0.356798	2.98841		3.37909		0.0961151		0.201156
5d 24h 4	22.2431	20.6168	22.9507		-0.688331	-0.373898	2.80799		3.3391		0.0988167		0.20681

## Sheet: Figure 4E
	BTF3	Ppia	Bip		Bip		Bip		Bip		Bip
0h TV 1	20.8323	19.0068	19.129		-0.790574		-0.790574		1.72976		0.952888
0h TV 2	21.0027	19.2329	19.2036		-0.914153		-0.914153		1.88446		1.03811
0h TV 3	20.9058	19.4049	19.2822		-0.873126		-0.873126		1.83163		1.009
0h TAc 1	21.4127	20.0881	19.6827		-1.06765		-1.06765		2.09602		1.07825
0h TAc 2	20.1786	18.5574	18.6257		-0.742345		-0.742345		1.67289		0.860582
0h TAc 3	20.2437	18.4715	18.313		-1.04461		-1.04461		2.06281		1.06117
2h TV 1	21.1024	19.0789	18.5669		-1.52382		-1.52382		2.87551		1.58405
2h TV 2	21.9058	20.011	19.7021		-1.25628		-1.25628		2.38879		1.31593
2h TV 3	20.2978	18.643	18.1412		-1.3292		-1.3292		2.51263		1.38415
2h TAc 1	20.5494	18.7532	18.9278		-0.723506		-0.723506		1.65119		0.849417
2h TAc 2	22.5831	20.8181	21.0951		-0.605521		-0.605521		1.52153		0.782715
2h TAc 3	21.3906	19.7001	19.6736		-0.871784		-0.871784		1.82992		0.941363
4h TV 1	19.7946	18.4554	17.9873		-1.13768		-1.13768		2.20027		1.21208
4h TV 2	21.0138	19.5257	18.6971		-1.57271		-1.57271		2.97462		1.63865
4h TV 3	20.7438	18.8085	17.9078		-1.86838		-1.86838		3.65121		2.01137
4h TAc 1	21.2524	19.138	19.8945		-0.300659		-0.300659		1.23171		0.633624
4h TAc 2	20.726	19.1172	19.592		-0.329635		-0.329635		1.2567		0.646479
4h TAc 3	21.1646	19.2117	19.4464		-0.741702		-0.741702		1.67215		0.860198
									TM	TM + ActD		SEMs
								0	1	1		0.0250096	0.0698833
								2	1.42805	0.857832		0.0804513	0.0459906
								4	1.6207	0.713434		0.230911	0.0734761

## Sheet: Figure 4F
	Ppia	Bloc1s1
wt veh 1	19.159	24.2878
wt veh 2	19.5655	24.2629
wt veh 3	19.6561	24.7942
wt TM 1	18.4641	25.2494
wt TM 2	19.4501	25.8458
wt TM 3	20.1634	26.6288
KO veh 1	19.2431	24.0137
KO veh 2	20.2151	24.7514
KO veh 3	19.4675	23.8551
KO TM 1	19.8526	24.6155
KO TM 2	19.4392	24.3705
KO TM 3	20.5541	25.2414
wt veh 1	5.12877
wt veh 2	4.69743
wt veh 3	5.13811
wt TM 1	6.78524
wt TM 2	6.39566
wt TM 3	6.46541
KO veh 1	4.77061
KO veh 2	4.53629
KO veh 3	4.38761
KO TM 1	4.76299
KO TM 2	4.93136
KO TM 3	4.68733
wt veh 1	0.0285816
wt veh 2	0.0385419
wt veh 3	0.0283972
wt TM 1	0.00906647
wt TM 2	0.0118772
wt TM 3	0.0113166
KO veh 1	0.0366357
KO veh 2	0.0430963
KO veh 3	0.0477746
KO TM 1	0.0368297
KO TM 2	0.0327728
KO TM 3	0.0388125
wt veh 1	0.897658
wt veh 2	1.21048
wt veh 3	0.891865
wt TM 1	0.284749
wt TM 2	0.373024
wt TM 3	0.35542
KO veh 1	1.15061
KO veh 2	1.35352
KO veh 3	1.50045
KO TM 1	1.1567
KO TM 2	1.02929
KO TM 3	1.21898
	Bloc1s1		SEMs
Ire1+/+ Veh	1		0.105252
Ire1+/+ TM	0.337731		0.026974
Ire1-/- Veh	1.33486		0.10142
Ire1-/- TM	1.13499		0.0558245

## Sheet: Figure 4G
	BTF3	Ppia	Bloc1s1
Veh 1	23.7849	21.7325	24.621		0.85352	0.741826	-0.258833		-1.05651		2.07989		1.16293	NT	1
Veh 2	23.5237	21.4113	24.5972		0.592318	0.420664	-0.282699		-0.789189		1.7281		0.966233	D1-8h	0.409079
Veh 3	23.2048	21.0036	24.1263		0.273408	0.0129745	-0.75358		-0.896771		1.86189		1.04104	D1-14h	0.536875
Veh 4	23.3396	20.9376	24.4878		0.408165	-0.0530633	-0.392036		-0.569587		1.4841		0.829803	D1-24h	0.766657
1d 8h 1	22.9234	21.1058	25.0833		-0.00799357	0.115092	0.203391		0.149842		0.901349		0.50397	D5-8h	0.421509
1d 8h 2	22.3879	20.8495	25.3084		-0.543529	-0.141204	0.428541		0.770907		0.586049		0.327677	D5-14h	0.428383
1d 8h 3	23.0597	21.1126	25.5042		0.128339	0.121964	0.624326		0.499174		0.707512		0.39559	D5-24h	0.525697
1d 14h 1	23.0794	21.0369	25.0282		0.148009	0.0461847	0.148338		0.0512407		0.965106		0.539619
1d 14h 2	23.1481	21.1063	25.1626		0.216682	0.115603	0.282713		0.11657		0.922378		0.515728	SEMs	0.0697236
1d 14h 3	22.3482	20.8123	24.6538		-0.583184	-0.178376	-0.226081		0.154699		0.89832		0.502276		0.0513365
1d 14h 4	23.7972	21.2331	25.3568		0.865851	0.242467	0.476925		-0.0772338		1.05499		0.589877		0.0192809
1d 24h 1	22.724	20.439	23.8686		-0.20737	-0.551665	-1.0113		-0.631782		1.54948		0.866358		0.0376909
1d 24h 2	22.591	20.4595	23.9728		-0.340417	-0.531211	-0.90708		-0.471266		1.38633		0.775135		0.0741148
1d 24h 3	23.4263	21.2191	24.8433		0.49487	0.228476	-0.0366088		-0.398282		1.31794		0.736897		0.0393891
1d 24h 4	23.537	21.3691	25.0722		0.605571	0.378444	0.192281		-0.299727		1.23091		0.688238		0.0196556
5d 8h 1	22.4581	20.4373	25.4851		-0.473275	-0.553329	0.60526		1.11856		0.460553		0.257508
5d 8h 2	22.4052	20.6815	25.1447		-0.526183	-0.309147	0.264826		0.682491		0.623088		0.348387
5d 8h 3	22.5691	20.7352	24.7692		-0.362267	-0.255462	-0.110628		0.198236		0.871615		0.487345
5d 8h 4	23.5805	21.9898	25.6196		0.649086	0.999139	0.739762		-0.0843503		1.06021		0.592794
5d 14h 1	22.1767	20.608	24.6885		-0.75473	-0.382662	-0.191419		0.377277		0.76989		0.430468
5d 14h 2	22.6804	21.0476	25.0435		-0.251032	0.0568974	0.163652		0.26072		0.834671		0.466689
5d 14h 3	22.8334	21.0674	25.3964		-0.0980407	0.0767137	0.516485		0.527148		0.693925		0.387994
5d 24h 1	22.7107	20.8556	24.7597		-0.220671	-0.135107	-0.120207		0.0576816		0.960807		0.537215
5d 24h 2	23.1772	21.2562	25.0967		0.245763	0.265478	0.216874		-0.0387463		1.02722		0.574349
5d 24h 3	22.5068	20.6339	24.6264		-0.424559	-0.356798	-0.253425		0.137254		0.909248		0.508387
5d 24h 4	22.2431	20.6168	24.5604		-0.688331	-0.373898	-0.319476		0.211639		0.863556		0.482839

## Sheet: Figure 4H
		Btf3	Ppia	FN
	veh 1	23.7187	21.4599	23.2948
	veh 2	23.501	21.4467	22.8805
	veh 3	23.3104	21.3933	22.6607
	veh 4	23.0249	20.8985	22.6161
	8h 1	21.6168	21.2298	23.874
	8h 2	22.2735	20.5124	23.9826
	8h 3	23.0492	20.8663	24.6804
	8h 4	22.1589	21.4029	24.3305
	5d 1	22.4451	21.2587	23.2513
	5d 2	23.5678	20.685	23.562
	5d 3	22.4832	21.4082	23.4985
	5d 4	22.7503	21.2055	23.4726
			veh 1	0.705485
			veh 2	0.406617
			veh 3	0.308888
			veh 4	0.654383
			8h 1	2.4507
			8h 2	2.58969
			8h 3	2.72266
			8h 4	2.54959
			5d 1	1.39945
			5d 2	1.43561
			5d 3	1.55281
			5d 4	1.49473
			veh 1	0.613236
			veh 2	0.75439
			veh 3	0.807264
			veh 4	0.635347
			8h 1	0.182922
			8h 2	0.166122
			8h 3	0.151494
			8h 4	0.170804
			5d 1	0.379073
			5d 2	0.369689
			5d 3	0.340846
			5d 4	0.354847
			veh 1	0.872861
			veh 2	1.07377
			veh 3	1.14903
			veh 4	0.904332
			8h 1	0.260365
			8h 2	0.236452
			8h 3	0.215632
			8h 4	0.243117
			5d 1	0.53956
			5d 2	0.526204
			5d 3	0.485149
			5d 4	0.505077
				fn
			NT	1
			8h	0.238892
			5d	0.513998
			SEMs	0.0664394
				0.00924628
				0.0119522
