# Supplementary material for: Experimental reconstitution of chronic ER stress in the liver reveals feedback suppression of BiP mRNA expression
Source: eLife. 2016 Dec 10;5:e20390. doi: 10.7554/eLife.20390 (PMC5179193; doi:10.7554/eLife.20390)
Supplement: Figure 5—source data 1. — DOI: http://dx.doi.org/10.7554/eLife.20390.012 [file elife-20390-fig5-data1.xlsx]

## Sheet: Figure 5B-D
Exp 1		BTF3	Ppia	Bip	gBip	Grp94	Chop	Bloc1s1
ctrl	497	22.656	21.473	22.525	22.054	21.5701	27.9507	24.6323
ctrl	528	22.769	21.6822	21.5938	21.0444	22.0771	27.7323	25.174
ctrl	495	23.2827	21.6639	22.1909	21.9286	21.8684	28.2011	25.2558
ctrl	496	23.0641	21.7186	23.3951	23.2103	22.1994	28.1031	24.8062
ctrl	498	22.1924	20.8415	22.1781	21.3981	21.1073	27.2196	23.7618
adBip	527	21.9623	20.2818	17.3625	22.0276	21.677	26.7503	24.5384
adBip	480	23.1632	20.964	18.1115	23.1799	21.8004	26.7738	25.1043
adBip	476	22.4367	20.8863	18.16	22.6093	22.3014	26.7196	24.4749
adBip	477	22.3788	20.5811	18.5253	22.5453	22.2886	26.8683	24.5118
Exp 2		BTF3	Ppia	Bip	Bip alt	gBip	Chop		Ppia	Grp94		Ppia	Bloc1s1
ctrl	34	23.6077	21.254	22.3118	22.6731	21.9413	27.0168		20.4926	21.9475		20.5301	24.09
ctrl	36	23.1303	20.3503	21.8823	22.0021	21.2176	26.4491		20.3101	21.5149		19.9294	24.1072
ctrl	14	23.1285	20.7454	21.884	22.5001	21.7288	26.8789		21.0072	22.0743		20.9887	24.481
adBip	15	23.383	20.6259	19.836	19.8655	22.4744	27.2878		20.023	21.8273		19.94	24.0714
adBip	16	23.1327	20.3747	19.6208	19.6999	21.7946	26.7098		20.0408	21.9326		19.9944	24.008
adBip	17	23.0322	20.2455	19.5923	19.3008	22.0663	27.1087		19.3336	22.0251		19.98	24.6255
adBip	18	23.4066	20.2223	19.1358	19.3547	22.0126	26.9616		20.8444	23.1438		21.0671	25.1779
				Bip		gBip	Grp94	Chop	Bloc1s1
			ctrl	0.460514		-0.01048	-0.494349	5.88624	2.56784
			ctrl	-0.631815		-1.18124	-0.148452	5.50673	2.94839
			ctrl	-0.282365		-0.544651	-0.604887	5.72776	2.78247
			ctrl	1.00378		0.818974	-0.191976	5.71176	2.41483
			ctrl	0.661113		-0.118795	-0.409654	5.70264	2.24488
			adBip	-3.75957		0.905586	0.554937	5.62823	3.41633
			adBip	-3.95208		1.11632	-0.263182	4.71013	3.04067
			adBip	-3.50151		0.947784	0.639941	5.05813	2.81343
			adBip	-2.95467		1.06533	0.808673	5.38839	3.03184
				Bip	Bip alt	gBip	Grp94	Chop	Bloc1s1
			ctrl	-0.119047	0.242216	-0.489521	1.45486	4.58598	3.55987
			ctrl	0.141993	0.261803	-0.522696	1.20483	4.70878	4.17778
			ctrl	-0.0529973	0.563099	-0.208127	1.06711	4.9419	3.49231
			adBip	-2.16846	-2.13899	0.469969	1.80432	5.28334	4.13141
			adBip	-2.13287	-2.05377	0.0409318	1.89187	4.95608	4.01358
			adBip	-2.04658	-2.33803	0.42744	2.69148	5.46983	4.64545
			adBip	-2.67868	-2.45976	0.198203	2.29943	5.14714	4.11086
			ctrl	0.726727		1.00729	1.40869	0.0169069	0.168657
			ctrl	1.54951		2.26772	1.10838	0.0219943	0.129553
			ctrl	1.21619		1.45867	1.52086	0.01887	0.145342
			ctrl	0.498693		0.566845	1.14233	0.0190805	0.187527
			ctrl	0.63239		1.08583	1.32837	0.0192014	0.210971
			adBip	13.5438		0.533816	0.680687	0.0202179	0.0936661
			adBip	15.4772		0.461268	1.20012	0.038204	0.121526
			adBip	11.3256		0.518428	0.641739	0.0300158	0.142257
			adBip	7.75253		0.477862	0.570907	0.0238744	0.122271
			ctrl	1.08602	0.845446	1.40398	0.364791	0.0416373	0.0847952
			ctrl	0.906267	0.834045	1.43664	0.433821	0.0382399	0.0552538
			ctrl	1.03742	0.676847	1.15519	0.477275	0.0325341	0.0888605
			adBip	4.49545	4.40452	0.72198	0.286315	0.0256778	0.0570587
			adBip	4.3859	4.15189	0.972027	0.269458	0.032216	0.0619144
			adBip	4.13125	5.05611	0.74358	0.154804	0.022564	0.0399559
			adBip	6.40271	5.50126	0.871636	0.203144	0.0282199	0.0578771
				0.785904		0.788628	1.08217	0.880083	1.00147
				1.67569		1.77544	0.851471	1.1449	0.76927
				1.31522		1.14202	1.16834	0.982267	0.863026
				0.539301		0.443795	0.877549	0.993227	1.11351
				0.683886		0.850116	1.02047	0.99952	1.25272
				14.6467		0.417935	0.522912	1.05243	0.556179
				16.7375		0.361136	0.921949	1.98869	0.721606
				12.2478		0.405888	0.492992	1.56246	0.844706
				8.38381		0.374128	0.438577	1.24277	0.726035
				1.07537	1.07639	1.05409	0.857735	1.11121	1.11129
				0.897382	1.06187	1.07861	1.02005	1.02053	0.724135
				1.02725	0.861736	0.867301	1.12222	0.868261	1.16457
				4.45138	5.60767	0.542054	0.673215	0.685281	0.747789
				4.3429	5.28603	0.729786	0.633578	0.859772	0.811427
				4.09075	6.43725	0.558271	0.363993	0.602183	0.523646
				6.33995	7.004	0.654413	0.477653	0.753124	0.758515
				Bip	Bip alt	gBip	Grp94	Chop	Bloc1s1
			ctrl	1	1	1	1	1	1
			AdBip	8.90511	6.08374	0.505451	0.565608	1.09334	0.711238
			SEMs	0.12893	0.0424123	0.135271	0.0439447	0.0342993	0.0687032
				1.77365	0.276497	0.0486037	0.0619325	0.170282	0.0403075

## Sheet: Figure 5E
	BTF3	Ppia	Bip	Chop	Grp94		Bip	Chop	Grp94
PBS 1	23.3769	21.0989	22.8608	27.8115	22.0252		0.622943	5.57364	-0.212741
PBS 2	23.3081	21.3021	23.1158	27.0624	22.3764		0.810653	4.75727	0.0712302
PBS 3	23.3875	20.5422	22.7771	27.6274	21.9035		0.812269	5.66258	-0.0613733
TU 1	23.8398	20.9669	23.8883	27.4493	22.1694		1.48491	5.04587	-0.233983
TU 2	23.5675	21.2911	23.1309	27.5978	22.3812		0.701568	5.16842	-0.0481322
TU 3	23.3358	20.1584	22.6206	27.0158	21.9966		0.873533	5.26871	0.249581
PBS TM 1	23.0084	20.7865	17.4494	20.1422	18.1442		-4.44805	-1.75532	-3.75323
PBS TM 2	22.8296	20.9032	17.7785	20.5381	18.7131		-4.0879	-1.32829	-3.15329
PBS TM 3	23.2994	21.3034	18.0566	20.9205	18.3881		-4.24475	-1.38088	-3.91324
PBS TM 4	23.1139	21.0359	17.8379	20.5179	18.3135		-4.23704	-1.55701	-3.76138
PBS TM 5	23.0508	21.4679	18.0558	19.6967	18.0813		-4.20355	-2.56264	-4.17799
PBS TM 6	23.0455	21.1338	18.235	19.5407	17.9677		-3.85462	-2.54897	-4.12195
TU TM 1	23.0369	20.6336	18.5129	21.1393	18.9679		-3.32239	-0.695988	-2.86743
TU TM 2	22.4629	20.8425	17.9065	20.3268	18.1707		-3.74618	-1.32593	-3.48203
TU TM 3	22.4202	20.518	19.219	21.8033	19.576		-2.2501	0.334171	-1.89313
TU TM 4	22.6076	21.0232	18.5439	21.0171	18.9395		-3.27155	-0.798345	-2.87589
	Bip	Chop	Grp94		Bip	Chop	Grp94
PBS 1	0.649345	0.0209975	1.15889		1.08892	0.810553	1.10224
PBS 2	0.570124	0.0369759	0.951826		0.956073	1.42736	0.905302
PBS 3	0.569486	0.0197421	1.04346		0.955003	0.76209	0.992456
TU 1	0.357272	0.030272	1.17608		0.599129	1.16857	1.11859
TU 2	0.614903	0.0278068	1.03393		1.03117	1.07341	0.983388
TU 3	0.545808	0.0259395	0.841141		0.915297	1.00132	0.800027
PBS TM 1	21.8271	3.37601	13.4845		36.6031	130.322	12.8254
PBS TM 2	17.0051	2.51106	8.89682		28.5168	96.9326	8.46196
PBS TM 3	18.9582	2.60427	15.0662		31.7921	100.531	14.3298
PBS TM 4	18.8571	2.94244	13.5609		31.6226	113.585	12.898
PBS TM 5	18.4245	5.90789	18.101		30.8971	228.058	17.2162
PBS TM 6	14.4663	5.85216	17.4113		24.2593	225.907	16.5603
TU TM 1	10.0032	1.61999	7.29765		16.7749	62.5355	6.94095
TU TM 2	13.4187	2.50695	11.1736		22.5026	96.774	10.6275
TU TM 3	4.75717	0.79324	3.7144		7.97757	30.6209	3.53284
TU TM 4	9.65685	1.73911	7.34054		16.1941	67.1335	6.98174
	Bip	Chop	Grp94		sdm
PBS	1	1	1		0.077012	0.370894	0.0986869
TUDCA	0.848531	1.0811	0.967336		0.223623	0.0838875	0.159888
PBS TM	30.6152	149.223	13.7153		4.07763	61.3645	3.15548
TU TM	15.8623	64.266	7.02076		5.97791	27.08	2.89724
	Bip	Chop	Grp94		sem
NT	1	1	1		0.0444629	0.214136	0.0569769
TUDCA	0.848531	1.0811	0.967336		0.129109	0.0484325	0.0923115
TM	30.6152	149.223	13.7153		1.66468	25.052	1.28822
TM + TUDCA	15.8623	64.266	7.02076		2.98895	13.54	1.44862
	Bip	Grp94	Chop
NT	1	1	1		0.0444629	0.0569769	0.214136
TUDCA	0.848531	0.967336	1.0811		0.129109	0.0923115	0.0484325
TM	30.6152	13.7153	149.223		1.66468	1.28822	25.052
TM + TUDCA	15.8623	7.02076	64.266		2.98895	1.44862	13.54
