# Supplementary material for: Experimental reconstitution of chronic ER stress in the liver reveals feedback suppression of BiP mRNA expression
Source: eLife. 2016 Dec 10;5:e20390. doi: 10.7554/eLife.20390 (PMC5179193; doi:10.7554/eLife.20390)
Supplement: Figure 6—source data 1. — DOI: http://dx.doi.org/10.7554/eLife.20390.014 [file elife-20390-fig6-data1.xlsx]

## Sheet: Figure 6A-B
	fast			high fat			no fat			tm
	1626	1629	1648	1627	1646	1656	1628	1647	1663	1522	1597	1618
gapdh	21.4133	20.3448	20.3791	19.7963	20.6025	19.4449	20.0899	20.4894	20.6266	20.0661	20.3532	20.7399
HPRT	25.2793	25.0825	24.9816	24.1257	24.7761	24.2837	25.2166	25.0851	24.9945	24.2174	24.2079	25.123
Ppia	21.9817	22.072	22.0519	21.3429	21.6606	20.943	21.5818	21.602	22.0064	21.1721	21.3367	21.8809
Chop	30.7856	32.6134	32.1409	30.2524	30.3921	29.3603	30.5239	30.3546	31.0512	23.5934	23.294	23.9016
xbp1 spliced	29.1579	28.9146	28.899	26.6539	26.2926	26.3812	27.2597	26.7814	26.3845	23.9186	23.7215	24.4559
XBP1 total	27.0047	26.2497	26.5803	24.5258	24.7186	25.1028	24.9847	24.9381	25.3927	25.5065	24.9068	26.1248
Wars	31.2794	29.4075	28.5008	30.924	29.5707	26.4968	29.3544	30.5278	28.4492	27.4723	29.4662	29.3596
Bip	24.0676	22.9348	23.3604	20.1245	20.0706	20.7974	21.2606	20.5415	21.8216	18.2528	17.9761	19.3977
Gadd34	27.821	28.4663	28.3457	28.4421	29.4164	29.2649	29.2393	29.0071	29.759	25.4606	25.7377	25.1961
Grp94	22.3936	21.7703	21.9695	19.8533	19.1342	20.0141	20.2209	19.7729	21.2028	18.2668	18.0511	18.2941
	1.05118	-0.0173662	0.0169797	-0.565836	0.240382	-0.917265	-0.272317	0.127254	0.264392	-0.296112	-0.00900333	0.37771
	0.498177	0.301383	0.200483	-0.655425	-0.00501192	-0.497436	0.435463	0.303995	0.213355	-0.563745	-0.573153	0.341914
	0.34571	0.435991	0.415893	-0.293073	0.0246404	-0.693006	-0.0541954	-0.0340443	0.370397	-0.463866	-0.299333	0.244884
	1.76364	3.59145	3.11896	1.2304	1.37016	0.338363	1.502	1.33266	2.0292	-5.42859	-5.72792	-5.12032
	2.58952	2.3462	2.33059	0.0855075	-0.275833	-0.1872	0.69131	0.212997	-0.18393	-2.64981	-2.84686	-2.1125
	1.50175	0.746745	1.07733	-0.977212	-0.784342	-0.400138	-0.518259	-0.56486	-0.110236	0.00351181	-0.596132	0.621841
	2.04531	0.17345	-0.733251	1.68999	0.336674	-2.7373	0.120359	1.29371	-0.784882	-1.76173	0.232141	0.125534
	3.18379	2.05103	2.47658	-0.759291	-0.813217	-0.0864126	0.376782	-0.342276	0.937821	-2.63103	-2.9077	-1.48608
	-0.192035	0.453237	0.332656	0.429101	1.40342	1.25193	1.22627	0.994062	1.74603	-2.55243	-2.27535	-2.81689
	2.31495	1.69162	1.89082	-0.225307	-0.94447	-0.0645321	0.142227	-0.305693	1.12421	-1.8118	-2.02752	-1.7845
Chop	1.13195	3.35144	2.90784	1.73518	1.28349	1.04093	1.46568	1.20026	1.74649	-4.98735	-5.43409	-5.44182
xbp1 spliced	1.95783	2.1062	2.11947	0.590285	-0.362503	0.515369	0.654993	0.0805955	-0.466645	-2.20856	-2.55303	-2.434
XBP1 total	0.870058	0.506743	0.866215	-0.472434	-0.871012	0.302431	-0.554576	-0.697262	-0.392951	0.444753	-0.302303	0.300338
Wars	1.41362	-0.0665525	-0.94437	2.19476	0.250004	-2.03473	0.0840425	1.1613	-1.0676	-1.32048	0.525971	-0.195968
Bip	2.5521	1.81103	2.26547	-0.254513	-0.899887	0.616156	0.340465	-0.474678	0.655106	-2.18979	-2.61387	-1.80758
Gadd34	-0.823725	0.213234	0.121537	0.933879	1.31675	1.95449	1.18995	0.86166	1.46332	-2.11119	-1.98152	-3.13839
Grp94	1.68326	1.45162	1.67971	0.27947	-1.03114	0.638037	0.105911	-0.438095	0.841493	-1.37056	-1.73369	-2.10601
	0.456299	0.097975	0.133245	0.300372	0.410799	0.486014	0.362065	0.435198	0.298026	31.7207	43.2339	43.4662
	0.257414	0.232258	0.230131	0.664212	1.28565	0.699614	0.635079	0.945667	1.38189	4.62215	5.86865	5.40391
	0.547125	0.70381	0.548584	1.38745	1.82895	0.810885	1.46874	1.62142	1.31308	0.73471	1.23311	0.812062
	0.375369	1.04721	1.92435	0.218429	0.840894	4.09746	0.94341	0.447108	2.09594	2.4975	0.694492	1.14549
	0.170506	0.284988	0.207983	1.19293	1.86592	0.652407	0.789787	1.38961	0.635029	4.56239	6.12145	3.50055
	1.76997	0.862601	0.919208	0.523449	0.401439	0.258011	0.438317	0.550319	0.362658	4.32048	3.94909	8.8054
	0.311378	0.365611	0.312146	0.823894	2.04364	0.642587	0.929218	1.35481	0.558066	2.58571	3.32577	4.30498
	fast			high fat			no fat			tm
	1626	1629	1648	1627	1646	1656	1628	1647	1663	1522	1597	1618
Chop	1.99107	0.427515	0.581418	1.31068	1.79253	2.12073	1.57988	1.89899	1.30044	138.414	188.652	189.665
xbp1 spliced	1.07285	0.968006	0.959142	2.7683	5.35835	2.91585	2.64688	3.94135	5.75945	19.2642	24.4594	22.5224
XBP1 total	0.912119	1.17333	0.914552	2.31303	3.04906	1.35184	2.44855	2.7031	2.18905	1.22484	2.05573	1.3538
Wars	0.33646	0.938662	1.72488	0.195788	0.753731	3.67274	0.845621	0.400763	1.87868	2.23862	0.622504	1.02676
Bip	0.770968	1.28861	0.940421	5.39401	8.43701	2.94995	3.57113	6.2833	2.87137	20.6295	27.679	15.8282
Gadd34	1.495	0.728594	0.776406	0.44213	0.339074	0.217928	0.370223	0.464825	0.306318	3.64928	3.33559	7.43746
Grp94	0.944395	1.10888	0.946724	2.49883	6.19825	1.94893	2.81827	4.10908	1.69259	7.84233	10.0869	13.0568
	Fast	High fat	No Fat	Tm
Chop	1	1.74131	1.5931	172.244		0.861732	0.407447	0.299496	29.3018
xbp1 spliced	1	3.68084	4.1159	22.082		0.0632475	1.45464	1.56361	2.62543
XBP1 total	1	2.23798	2.4469	1.54479		0.150113	0.851096	0.257029	0.447162
Wars	1	1.54075	1.04169	1.29596		0.696239	1.86731	0.758218	0.841018
Bip	1	5.59366	4.24193	21.3789		0.263914	2.74898	1.80217	5.96082
Gadd34	1	0.333044	0.380456	4.80744		0.429349	0.112222	0.0797475	2.28305
Grp94	1	3.54867	2.87331	10.3287		0.0943003	2.31102	1.20919	2.61563
	Fast	High fat	No Fat	Tm		SEMs
Chop	1	1.74131	1.5931	172.244		0.497521	0.235239	0.172914	16.9174
xbp1 spliced	1	3.68084	4.1159	22.082		0.036516	0.83984	0.90275	1.51579
XBP1 total	1	2.23798	2.4469	1.54479		0.0866677	0.491381	0.148396	0.258169
Wars	1	1.54075	1.04169	1.29596		0.401974	1.07809	0.437757	0.485562
Bip	1	5.59366	4.24193	21.3789		0.152371	1.58712	1.04048	3.44148
Gadd34	1	0.333044	0.380456	4.80744		0.247885	0.0647916	0.0460423	1.31812
Grp94	1	3.54867	2.87331	10.3287		0.0544443	1.33427	0.698125	1.51013
	Fast	High fat	No Fat	TM
Bip	1	5.59366	4.24193	21.3789		0.152371	1.58712	1.04048	3.44148
Grp94	1	3.54867	2.87331	10.3287		0.0544443	1.33427	0.698125	1.51013
Xbp1	1	2.23798	2.4469	1.54479		0.0866677	0.491381	0.148396	0.258169
Xbp1(s)	1	3.68084	4.1159	22.082		0.036516	0.83984	0.90275	1.51579
Chop	1	1.74131	1.5931	172.244		0.497521	0.235239	0.172914	16.9174
Gadd34	1	0.333044	0.380456	4.80744		0.247885	0.0647916	0.0460423	1.31812
Wars	1	1.54075	1.04169	1.29596		0.401974	1.07809	0.437757	0.485562
	NT	TM
Bip	1	21.3789		0.152371	3.44148
Grp94	1	10.3287		0.0544443	1.51013
Xbp1	1	1.54479		0.0866677	0.258169
Xbp1(s)	1	22.082		0.036516	1.51579
Chop	1	172.244		0.497521	16.9174
Gadd34	1	4.80744		0.247885	1.31812
Wars	1	1.29596		0.401974	0.485562

## Sheet: Figure 6C-E
	wt 1	wt 2	wt 10	wt 11	ob 1	ob 2	ob 5	ob 6	db 1	db 2	db 7	db 8
Gapdh	21.5347	21.0254	20.6553	20.6577	20.048	20.3796	19.6888	19.2337	20.9492	20.1192	19.9331	20.0356
Hprt	25.6073	25.1513	24.3503	24.4841	24.3585	26.0028	24.246	23.8631	26.6731	24.4248	24.189	24.1229
Ppia	21.9143	21.5598	21.1597	21.1373	20.9156	21.32	21.092	20.5668	21.8784	21.1215	21.2719	21.1447
Bip	23.3917	22.8068	21.6251	22.7874	23.5944	24.1689	23.4251	22.6343	25.0264	23.054	23.325	23.3457
Bloc1s1	25.3608	24.7855	24.7909	24.5724	24.3625	25.3064	25.0605	24.1346	25.9166	24.8898	24.8176	24.5418
Fn1	23.08	22.526	22.6463	22.6867	23.0858	24.7839	23.3021	22.2784	25.2121	23.0662	23.2941	23.3326
Gadd34	28.8499	28.5981	27.7886	28.0314	26.1481	24.7694	25.5165	28.0279	25.2991	26.6768	25.9386	26.7221
Bip 1/2	23.1465	22.7503	21.2802	22.4052	23.1657	24.5557	23.2339	22.2739	25.1266	23.0504	23.0702	22.7058
Gapdh	20.4453	20.0878	19.7597	19.7819	19.7059	19.0431	19.312	18.9253	19.1322	19.4677	19.6694	19.2874
Hprt	24.7815	24.654	24.2154	23.6616	23.9463	24.752	24.1703	23.3038	25.38	23.9527	24.489	23.7353
Ppia	20.5842	20.5739	20.5587	20.3182	20.0919	20.1945	20.3802	20.0865	20.2089	20.1791	20.4641	20.2041
Chop	29.3008	28.9202	28.6928	29.0832	27.4487	26.6337	27.7725	28.3438	26.7803	27.317	27.9518	27.5806
Grp94	21.6179	21.8585	21.2164	21.7721	22.0034	22.9978	22.4091	22.1622	22.5025	21.7038	22.132	22.4536
Wars	35	32.8283	33.6329	33.2582	31.7912	28.821	31.2356	32.6623	30.0714	30.3963	32.0118	30.8722		wt 1 Wars did not amplify <35 cycles. Value set to 35, which overestimates Wars abundance in control
Bip	0.372929	0.227946	-0.429939	0.694408	1.82031	1.60143	1.74947	1.41307	1.85949	1.16547	1.52698	1.578
Bloc1s1	2.34201	2.20669	2.73581	2.47939	2.58847	2.73898	3.38487	2.91342	2.7497	3.00128	3.01964	2.77402
Fn1	0.0612686	-0.0527944	0.591217	0.593709	1.31177	2.21644	1.62653	1.0572	2.04525	1.17772	1.49617	1.5649
Gadd34	5.83113	6.01932	5.73355	5.93839	4.37409	2.20192	3.8409	6.80668	2.13219	4.78825	4.14063	4.95437
Bip 1/2	0.127765	0.171504	-0.77485	0.312175	1.39163	1.98821	1.55832	1.05271	1.95973	1.16187	1.27226	0.938045
Chop	7.36385	7.14837	7.18153	7.82932	6.20065	5.30389	6.48497	7.57199	5.2066	6.11712	6.41094	6.50495
Grp94	-0.319094	0.0866758	-0.294882	0.518217	0.755336	1.66795	1.12164	1.39037	0.928748	0.503907	0.591126	1.37797
Wars	13.063	11.0564	12.1216	12.0043	10.5432	7.49119	9.94816	11.8905	8.49769	9.19645	10.471	9.79658
	0.772213	0.85385	1.34718	0.617963	0.283161	0.32955	0.297411	0.375511	0.275574	0.445818	0.347003	0.334946
	0.197235	0.216631	0.15012	0.17932	0.166262	0.14979	0.0957309	0.132731	0.148682	0.124889	0.123309	0.146197
	0.958421	1.03727	0.663783	0.662637	0.402827	0.215171	0.323866	0.480565	0.242281	0.442051	0.354494	0.338001
	0.0175652	0.0154172	0.0187944	0.0163068	0.0482244	0.217348	0.069787	0.00893274	0.228111	0.0361903	0.0566952	0.0322543
	0.915248	0.887916	1.71101	0.805426	0.381133	0.252051	0.339547	0.482061	0.257076	0.446933	0.414012	0.52194
	0.00607101	0.00704896	0.00688883	0.00439684	0.0135962	0.0253145	0.0111642	0.00525539	0.0270805	0.0144066	0.0117521	0.0110107
	1.24755	0.94169	1.22678	0.698234	0.592408	0.3147	0.45957	0.381466	0.525314	0.705194	0.663825	0.384761
	0.000116854	0.000469546	0.0002244	0.000243412	0.000670163	0.00555811	0.00101229	0.000263397	0.00276657	0.00170448	0.000704578	0.00112444
	0.860117	0.951046	1.50053	0.688308	0.315394	0.367063	0.331267	0.418256	0.306944	0.496567	0.386504	0.373074
	1.0614	1.16577	0.807851	0.964984	0.894714	0.806076	0.515163	0.714275	0.800112	0.672072	0.663573	0.786738
	1.15399	1.24893	0.799229	0.79785	0.485025	0.259078	0.389951	0.578626	0.291719	0.532252	0.426829	0.406971
	1.03198	0.905778	1.1042	0.958043	2.83325	12.7695	4.10008	0.52481	13.4018	2.12623	3.33092	1.89498
	0.84753	0.82222	1.58442	0.745834	0.352933	0.233402	0.314425	0.446393	0.238055	0.413865	0.383379	0.483322
	0.995018	1.1553	1.12906	0.720628	2.22838	4.14895	1.82978	0.86134	4.4384	2.36119	1.92613	1.80462
	1.2129	0.915539	1.19272	0.678844	0.575957	0.305961	0.446808	0.370872	0.510726	0.685611	0.64539	0.374076
	0.44338	1.7816	0.851442	0.923579	2.5428	21.0892	3.84094	0.99941	10.4972	6.46733	2.67338	4.26647
	wt	ob/ob	db/db		sems
Bip	1	0.357995	0.390772		0.17551	0.0228089	0.0393184
Bloc1s1	1	0.732557	0.730624		0.0760463	0.0812889	0.0364022
Fn1	1	0.42817	0.414443		0.117917	0.0682656	0.0492861
Gadd34	1	5.0569	5.18848		0.0433187	2.67525	2.75581
Bip 1/2	1	0.336788	0.379655		0.196001	0.044218	0.0516248
Chop	1	2.26711	2.63259		0.0995184	0.689824	0.61368
Grp94	1	0.424899	0.55395		0.126735	0.0579968	0.0706629
Wars	1	7.11808	5.9761		0.281163	4.6931	1.69589
	wt	ob/ob	db/db		sems
Bip	1	0.357995	0.390772		0.17551	0.0228089	0.0393184
Bip 1/2	1	0.336788	0.379655		0.196001	0.044218	0.0516248
Grp94	1	0.424899	0.55395		0.126735	0.0579968	0.0706629
Chop	1	2.26711	2.63259		0.0995184	0.689824	0.61368
Gadd34	1	5.0569	5.18848		0.0433187	2.67525	2.75581
Wars	1	7.11808	5.9761		0.281163	4.6931	1.69589
Bloc1s1	1	0.732557	0.730624		0.0760463	0.0812889	0.0364022
Fn1	1	0.42817	0.414443		0.117917	0.0682656	0.0492861
